# Supplementary material for: Influence of attitudes and behavior of milkers on the hygienic and sanitary quality of milk
Source: PLoS One. 2017 Sep 19;12(9):e0184640. doi: 10.1371/journal.pone.0184640 (PMC5604977; doi:10.1371/journal.pone.0184640)
Supplement: S1 Dataset — (CSV) [file pone.0184640.s001.csv]

	cows in production (n)	n.milkers	Age of milkers (years)	Seniority (years)	SN. Safety in the workplace is guaranteed	S. Employees have work stability at the farm.	SN. All required tools and equipment are always available for the job.	SN. People at the farm are treated with respect.	SN. Milker�s family needs are covered	AN. Employees see the farm as their own.	AN. All employess are important members of the work team.	AN. There is appreciaton among co-workers.	AN. There is a feeling of appreciation from the manager.	RN. Milker enjoys the job.	RN. Milker feels proud of his job.	RN. It is important that the milk processor recognizes the good quality product of the farm.	RN. It is important that coworkers acknowledge the good workers.	RN. It is important that the manager acknowledges the good employees.	RN. Milk quality is milker�s responsibility.	RN. The manager acknowledges a good work.	RN. The job offers learning opportunities.	RN. The manager takes milker�s ideas into consideration.	RN. Milker�s ideas are considered and implemented.	M. Mastitis is a concern for the milker.	M. Keeping mastitis low is important for milk production.	M. The effort to keep low SCC is hard and the benefits are few.	M. It is important to inform whenever a high productive cow has mastitis.	M. Low SCC only benefits the milk processor (milk buyer)	M. Antibiotics work well for mastitis.	M. It is better to take action against mastitis only when advised by the the milk processor.	M. When technicians say there is a mastitis problem their intention is selling mastitis treatments.	M. SCC reported by milk processors are unreliable.	M. It is impossible to control mastitis	B. CMT is conducted at least twice a month.	B. Milk samples from cows with recurrent mastitis are sent to the laboratory for bacterial cultivation.	B. Gloves are always available for milking.	B. Elements for pre and post-milking teat dipping are always available	B. Milking equipment undergoes regular maintenance according to technical recommendations.	B. Medicines for mastitis treatment are always available	B. Cow paths are kept in good condition.	B. Paper for teat cleansing is always available.	B. Problematic animals (with recurrent mastitis) are culled.	B. Medicines are always available to treat dry cows.	B. Employees undergo regular training for the job.	K. Milker knows the proper condition of the udder at milking.	K. Milker knows the proper condition of the cow tail at milking	K. Milker knows how cows should be walked to the milking site.	K. Milker knows the importance of milk 'stripping' into a black background.	K. Milker knows how to handle very dirty cows at milking.
farm.1	46	2	27	3	5	5	5	5	5	5	5	5	5	5	5	5	5	5	5	5	5	5	5	5	5	5	5	4	2	5	1	5	5	3	1	1	5	5	5	5	5	5	5	5	no	yes	yes	yes	yes
farm.2	39	1	40	9	5	4	4	5	4	4	5	4	4	4	5	5	4	5	4	4	5	4	4	4	5	2	4	2	4	2	4	4	2	5	4	3	5	4	5	4	4	4	4	2	yes	yes	yes	yes	no
farm.3	48	1	30	4	5	5	5	5	5	5	5	5	5	5	5	5	5	5	5	5	5	5	5	5	5	5	5	2	5	2	2	5	2	3	2	5	5	5	5	5	5	3	5	4	yes	yes	yes	yes	yes
farm.4	21	1	24	1	3	4	4	4	4	4	4	4	4	4	4	5	5	5	4	3	5	4	4	4	4	5	5	5	5	5	2	4	2	5	4	5	5	4	2	5	5	5	5	5	yes	no	yes	yes	no
farm.5	34	1	25	15	5	5	5	5	5	5	5	5	5	5	5	5	5	5	5	5	5	5	5	5	5	1	5	1	5	1	1	1	1	3	3	5	5	5	4	5	5	5	5	4	yes	yes	yes	yes	yes
farm.6	15	2	37	1	3	5	5	5	5	5	5	5	5	5	5	5	5	5	5	5	5	5	5	5	5	5	5	4	4	5	5	4	4	2	5	5	5	5	5	4	5	5	5	5	yes	yes	yes	yes	yes
farm.7	68	2	40	7	5	5	5	5	5	4	4	4	5	5	5	5	5	5	5	5	4	4	4	5	5	1	5	1	3	5	1	3	5	5	5	5	5	5	5	5	5	4	5	4	no	no	yes	yes	no
farm.8	27	1	23	2,5	5	5	5	5	5	5	5	5	5	1	5	5	5	5	5	5	5	5	5	5	5	1	5	1	5	1	3	5	1	5	5	5	5	5	5	5	5	5	5	5	yes	yes	yes	yes	no
farm.9	26	1	25	2	5	5	5	5	5	5	5	5	5	5	5	5	5	2	5	5	5	5	5	5	5	2	5	5	5	5	5	1	1	5	4	4	5	5	5	5	5	5	5	3	yes	yes	yes	yes	yes
farm.10	54	1	23	0,7	3	5	5	5	5	5	5	5	5	5	5	5	5	5	5	5	5	5	5	5	5	3	5	2	1	1	5	5	1	4	5	5	5	5	5	4	5	5	5	5	yes	yes	yes	no	no
farm.11	59	2	22	1	5	5	5	5	5	5	5	5	5	5	5	5	5	5	5	5	4	5	5	5	5	2	5	2	5	2	1	4	2	2	1	5	5	5	5	5	5	5	5	5	yes	yes	yes	yes	no
farm.12	62	2	50	2	5	5	5	5	5	5	5	5	5	5	5	5	5	5	3	5	5	5	5	5	5	2	5	5	5	5	5	5	5	3	5	5	5	5	5	3	5	5	5	3	yes	yes	yes	yes	no
farm.13	76	4	35	0,1	5	5	5	5	5	5	5	5	5	5	5	5	5	5	5	5	5	1	1	5	5	1	5	5	5	1	3	5	1	5	3	1	5	5	5	1	5	5	5	1	yes	yes	yes	yes	yes
farm.14	24	1	50	11	5	5	5	5	5	5	5	5	5	5	5	5	5	5	5	5	5	5	5	5	5	4	5	1	5	1	1	5	1	4	5	5	5	5	5	5	5	5	5	5	no	no	yes	yes	yes
farm.15	35	2	30	5	5	5	5	5	5	5	5	5	5	5	5	5	5	5	5	5	5	5	5	5	5	1	5	1	5	1	5	5	1	5	5	5	5	5	5	5	3	5	5	5	yes	yes	yes	no	yes
farm.16	25	1	20	21	5	5	5	5	5	5	5	5	5	5	5	5	5	5	5	3	1	5	4	5	5	1	5	1	5	1	3	3	1	5	5	5	5	5	5	3	5	5	5	5	yes	yes	yes	no	no
farm.17	27	1	18	0,6	5	5	5	5	5	5	5	5	5	3	5	5	5	5	5	5	5	5	5	5	5	1	5	1	5	5	1	1	3	5	5	5	5	5	5	5	5	5	5	5	yes	yes	yes	yes	yes
farm.18	62	2	29	0,2	5	5	5	5	5	5	5	5	5	5	5	5	5	5	5	5	5	5	5	5	5	1	5	1	5	1	5	5	1	5	5	5	5	5	5	5	5	5	5	4	yes	yes	yes	yes	no
farm.19	45	2	43	6	5	5	5	5	5	5	5	5	5	5	5	5	5	5	5	5	5	5	5	5	5	1	5	1	5	1	5	5	1	5	5	5	5	5	5	5	5	5	5	5	yes	yes	yes	yes	yes
farm.20	64	2	54	0,5	5	5	5	5	5	5	5	4	5	5	5	5	5	5	5	5	5	5	5	5	5	1	5	1	5	1	1	5	1	5	5	5	5	5	5	5	5	3	5	5	no	yes	yes	yes	no
farm.21	53	2	30	3	5	5	5	5	5	5	5	4	4	5	5	5	5	5	5	4	5	5	5	5	5	1	5	1	5	5	5	1	5	5	5	5	5	5	5	5	5	5	5	5	yes	yes	yes	yes	no
farm.22	76	4	30	3	5	5	5	5	5	5	5	5	5	5	5	5	5	5	5	5	5	5	5	3	3	1	5	1	5	5	1	5	1	5	5	5	5	5	5	5	5	5	5	5	yes	yes	yes	yes	yes
farm.23	35	1	21	15	5	5	5	5	5	5	5	5	5	5	5	5	5	5	5	5	5	5	5	4	5	4	5	3	4	5	5	1	3	5	5	5	5	5	5	5	5	5	5	5	yes	yes	yes	yes	yes
farm.24	51	1	22	0,041	5	5	5	5	4	2	5	5	5	5	5	5	5	5	5	5	5	5	5	5	5	1	5	1	5	1	1	5	1	3	5	5	5	5	5	5	5	5	5	5	yes	yes	yes	yes	no
farm.25	34	2	41	0,33	5	1	5	5	5	5	5	5	5	5	5	5	5	5	5	5	4	5	5	5	5	1	5	1	5	1	5	1	1	5	5	5	5	5	5	5	5	5	5	5	yes	yes	yes	no	yes
farm.26	50	2	22	4	4	5	5	5	4	5	5	5	5	5	5	5	5	3	5	5	5	5	5	5	5	2	5	1	5	1	5	1	2	5	5	5	5	5	5	5	5	5	5	5	yes	yes	yes	no	no
farm.27	102	2	21	0,75	5	5	5	5	5	5	5	5	5	5	5	5	5	5	5	5	5	5	5	5	5	1	5	1	5	1	1	5	1	5	4	1	1	5	5	5	4	5	5	1	yes	yes	yes	yes	yes
farm.28	27	1	50	0,5	3	4	4	5	5	5	5	5	5	5	5	5	5	5	5	5	5	5	5	5	5	2	5	1	4	1	5	5	1	4	4	5	5	5	5	5	5	5	5	5	no	yes	yes	no	no
farm.29	24	1	24	2	5	5	5	5	3	5	5	5	5	5	5	5	5	5	4	5	5	5	5	5	5	5	5	1	3	1	5	1	4	5	5	5	5	5	5	5	5	5	5	5	yes	yes	yes	no	yes
farm.30	38	2	25	13	5	5	5	5	5	5	5	5	5	5	5	5	5	5	5	5	5	5	5	5	5	1	5	1	1	1	1	5	1	5	5	5	5	5	5	5	5	5	5	5	yes	yes	yes	no	no
farm.31	46	2	46	1,5	5	5	5	5	5	5	5	5	4	5	5	5	5	5	5	5	5	5	5	5	5	1	5	1	5	1	3	3	2	3	1	5	5	5	5	3	5	1	5	5	yes	yes	yes	yes	no
farm.32	38	1	32	20	5	5	5	5	5	5	5	5	5	5	5	5	5	5	5	5	5	5	5	5	5	5	5	5	5	5	5	5	5	5	5	5	5	5	5	5	5	5	5	5	yes	yes	yes	yes	yes
farm.33	94	2	33	1	5	5	5	5	5	5	5	5	5	5	5	5	5	5	3	5	5	5	5	5	5	2	2	5	5	5	3	5	1	5	5	5	5	5	5	5	5	5	5	5	yes	yes	yes	no	yes
farm.34	47	2	25	3	5	5	5	5	5	5	5	5	5	5	5	5	5	5	5	5	5	5	3	5	5	5	2	1	5	1	1	1	1	5	5	5	5	5	5	3	5	5	5	5	yes	yes	yes	yes	yes
farm.35	40	2	32	0,7	2	5	3	5	5	2	5	5	5	5	5	5	5	5	5	5	5	1	3	5	5	5	5	5	3	1	1	5	5	5	5	5	5	5	5	5	5	5	5	5	no	no	no	yes	no
farm.36	37	1	19	4,5	4	5	5	5	5	4	5	5	5	5	5	5	4	5	5	5	5	5	5	4	5	5	5	5	3	1	4	1	2	5	5	5	5	5	5	5	5	5	5	5	yes	yes	yes	yes	no
farm.37	27	1	23	4	1	5	5	5	5	2	5	5	5	5	5	3	5	5	5	1	5	1	1	5	5	5	5	5	4	1	5	5	5	3	3	1	5	5	5	5	5	5	5	5	yes	yes	yes	yes	yes
farm.38	47	2	48	8	5	5	5	5	5	5	5	5	5	5	5	5	5	5	5	5	5	5	5	5	5	1	1	1	5	5	5	5	1	5	5	5	5	5	5	5	5	5	5	5	no	yes	yes	no	no
farm.39	28	1	23	1	5	5	5	5	5	5	5	5	5	5	5	5	5	5	5	5	1	3	5	5	1	5	1	5	1	5	5	5	1	5	5	5	5	5	5	5	5	5	5	5	yes	yes	yes	yes	yes
farm.40	27	1	23	6	5	5	5	5	5	5	5	5	5	5	5	5	5	5	5	5	5	5	5	5	5	5	5	2	1	1	3	5	3	5	5	5	5	5	5	5	5	5	5	5	yes	yes	yes	yes	no
farm.41	52	2	32	15	5	5	5	5	5	5	5	5	5	5	5	5	5	5	5	5	5	5	5	5	3	5	2	5	5	1	3	5	1	5	5	5	5	5	5	5	5	5	5	5	no	yes	yes	yes	yes
farm.42	66	3	34	2	5	5	5	5	5	5	5	5	5	5	5	5	5	5	5	5	5	5	5	5	5	1	5	1	5	1	1	5	1	3	3	1	5	5	5	5	5	5	5	5	yes	yes	yes	yes	yes
farm.43	28	1	23	1	5	5	5	5	5	5	5	5	5	5	5	5	5	5	5	5	5	5	5	5	5	1	5	1	5	1	1	5	1	5	5	5	5	5	5	5	5	5	5	5	no	yes	yes	yes	no
farm.44	15	1	27	1	5	5	5	5	5	5	5	5	5	5	5	5	5	5	5	5	5	3	5	5	5	1	1	5	5	5	5	5	1	5	5	5	5	5	5	3	5	5	5	5	yes	yes	yes	yes	no
farm.45	35	1	34	2	5	5	5	5	5	5	5	5	5	5	5	5	5	5	5	5	5	5	5	1	1	1	5	1	5	1	1	5	1	5	5	5	5	5	5	5	5	5	5	5	yes	yes	yes	yes	yes
farm.46	95	3	27	2	5	5	5	5	5	5	5	4	5	5	5	5	5	5	5	5	5	5	5	5	5	1	5	1	5	1	4	5	1	5	5	5	5	5	5	5	5	5	5	5	no	yes	yes	yes	yes
[truncated: 17 more columns]
