# Supplementary material for: Influence of attitudes and behavior of milkers on the hygienic and sanitary quality of milk
Source: PLoS One. 2017 Sep 19;12(9):e0184640. doi: 10.1371/journal.pone.0184640 (PMC5604977; doi:10.1371/journal.pone.0184640)
Supplement: S2 Dataset — (XLSX) [file pone.0184640.s002.xlsx]

## Sheet: Survey (Español)
	Finca:
	Fecha:
III. ORDEÑADOR Versión 3. 17/03/04
MOTIVACIÓN
Necesidades personales		SI		NO
1	La casa de habitacion es confortable y cuenta con agua corrente y electricidad
2	El trabajo permite descansar el tiempo suficiente
3	Se cuenta siempre con desayuno, almuerzo y la cena en la vivienda
4	El salario siempre llega a tiempo
5	Por favor organice los ítems presentados a continuación, según la importancia (1 el más importante; 10 el menos importante)
	Ítem	Orden
	a. Días de descanso
	b. Disponibilidad de herramientas para realizar el trabajo
	c. Estabilidad laboral (empleo)
	d. Menos supervisión
	e. Vivienda
	f. Reconocimiento
	g. Responsabilidad
	h. Salario
	i. Posibilidad para tomar decisiones
	j. Entrenamiento
Necesidades de Seguridad		Concuerdo absolutamente	Concuerdo	Ni concuerdo/ desacuerdo	Descuerdo	Desacuerdo Absolutamente
6	La seguridad fisica esta garantizada en el lugar de trabajo (diseño de instalaciones, elementos de protección y dotación)
7	Los empleados tienen estabilidad laboral
8	Se dispone siempre de los implementos y equipos necesarios para realizar el trabajo
9	En la finca el trato entre las personas siempre es respetuoso
10	Las necesidades basicas (comida, vestuario, salud, educación, recreación) de la familia del ordeñador están debidamente cubiertas
Necesidades de Filiación		Concuerdo absolutamente	Concuerdo	Ni concuerdo/ desacuerdo	Descuerdo	Desacuerdo Absolutamente
11	El ordeñador siente la finca como si fuese propia
12	Se siente parte importante del equipo de trabajo
13	Se siente apreciado por sus compañeros de trabajo
14	Se siente apreciado por su jefe
Necesidades de reconocimiento y auto –realización		Concuerdo absolutamente	Concuerdo	Ni concuerdo/ desacuerdo	Descuerdo	Desacuerdo Absolutamente
15	El ordeñador disfruta de su trabajo
16	El ordeñador se siente orgulloso de su trabajo
17	Es importante que la empresa que compra la leche (Colanta, Alquería, Betania, etc.) reconozca la buena calidad del producto de la finca
18	Es importante que los compañeros reconozcan al buen trabajador
19	Es importante que el jefe reconozca al buen trabajador
20	Es molesto que la leche resulte de mala calidad
21	La calidad de la leche es responsabilidad del ordeñador
22	El jefe reconoce el trabajo bien realizado
23	El trabajo brinda oportunidades para aprender
24	El jefe toma en consideracion las ideas del ordeñador
25	Las ideas del ordeñador son escuchadas y puestas en práctica
Mentalidad		Concuerdo absolutamente	Concuerdo	Ni concuerdo/ desacuerdo	Descuerdo	Desacuerdo Absolutamente
26	La mastitis es una preocupación constante para el ordeñador
27	Mantener baja la mastitis es importante para una buena producción de leche
28	El esfuerzo para mantener bajos los conteos de células somáticas es mucho, y los beneficios son pocos
29	Es importante informar cuando una vaca de alta producción presenta mastitis
30	Los bajos conteos de células somáticas de la leche solo benefician a la empresa compradora de la leche
31	Los antibióticos para mastitis funcionan bien
32	Es mejor actuar contra la mastitis solo cuando la empresa compradora de leche lo indique
33	Los técnicos dicen siempre que hay mastitis solo para vender los medicamentos
34	Los resultados de células somáticos que mide la empresa compradora de leche no son confiables
35	Es imposible controlar la mastitis
Conocimiento técnico
36	La ubre de las vacas debe estar	Seleccione la Respuesta
	a. Con pelo
	b. Sin pelo
	c. No hay diferencia
	d. No sabe
37	La borla (cola) debe estar	Seleccione la Respuesta
	a. Con pelo
	b. Sin pelo
	c. No hay diferencia
	d. No sabe
38	Las vacas deben ser conducidas al sitio de ordeño	Seleccione la Respuesta
	a. Rápido
	b. Despacio
	c. No hay diferencia
	d. No sabe
39	El despunte en un fondo negro es importante para	Seleccione la Respuesta
	a. Que la leche de la ubre salga más rápido
	b. Identificar mastitis clínica
	c. Que la leche salga más rápido de la ubre e identificar la mastitis clínica
	d. No es importante
40	Cuando la vaca llega muy sucia al ordeño se debe	Seleccione la Respuesta
	a. Hacer pre-sellado de los pezones y secar los pezones
	b. Lavar los pezones, secar los pezones, pre sellar los pezones y secar los pezones
	c. Lavar la ubre
	d. No hay diferencia
41	Para secar los pezones se debe usar	Seleccione la Respuesta
	a. Paños desechables (servilletas)
	b. Toallas re lavables
	c. Periódico
	d. No hay diferencia
42	Para colocar las pezoneras se debe	Seleccione la Respuesta
	a. Doblar el tubo de las pezoneras
	b. Colocar directo, sin doblar el tubo de las pezoneras
	c. No hay diferencia
	d. No sabe
43	Después de retirar las pezoneras se debe	Seleccione la Respuesta
	a. Dejar ir las vacas
	b. Hacer pos-sellado de todos los cuartos sin dejar ir la vaca
	c. No hay diferencia
	d. No sabe
44	Cuando se hace pos-sellado se debe	Seleccione la Respuesta
	a. Sumergir solamente la punta de los pezones
	b. Sumergir los pezones totalmente
	c. No hay diferencia
	d. No sabe
INFORMACIÓN COMPLEMENTARIA
Conocimiento social
45	Califique su relación con su jefe	Muy mala	Mala	Neutral	Buena	Excelente
46	Cuando usted habla con su jefe él tiene una actitud	Positiva		Negativa
Comportamiento		Concuerdo absolutamente	Concuerdo	Ni concuerdo/ desacuerdo	Descuerdo	Desacuerdo Absolutamente
47	Se hace CMT mínimo dos veces al mes
48	Se envian al laboratorio muestras para cultivo de las vacas con mastitis recurrente
49	En la finca siempre hay disponibilidad de guantes para el ordeño
50	En la finca siempre hay disponibilidad de elementos para pre y pos-sellado
51	El equipo de ordeño recibe mantenimiento periódico, según las recomendaciones técnicas
52	En la finca siempre hay disponibilidad de medicamentos para el tratamiento de mastitis
53	Los tratamientos contra la mastitis siempre se hacen en las dosis y frecuencia recomendadas
54	Los caminos por donde se conducen las vacas al ordeño se mantienen en buenas condiciones
55	Siempre se dispone de papel para limpiar pezones
56	Los animales problema (con mastitis recurrente) son descartados
57	Siempre se dispone de medicamentos para la terapia de vaca seca (droga de secado)
58	Los ordeñadores reciben entreamiento y/o capacitación de manera continuada
Información General
59	Nombre de la finca
60	Municipio
61	Animales en Ordeño
62	Edad del ordeñador (años)
63	Antigüedad del ordeñador en la Finca (años)
64	Nivel de Escolaridad del Ordeñador

## Sheet: Survey (English)
	Farm:
	Date:
III. MILKER Version 3. 17/03/04
MOTIVATION
Personal needs		YES		NO
1	The living place is cozzy, with running water and electricity
2	The job allows enough time to rest
3	There is always breakfast, lunch and dinner at the living place
4	Salary always arrives on time
5	Please organize the following items in order of importance (1 the most important, 10 the least important)
	Ítem	Order
	a. Days off
	b. Availability of tools to get the job done
	c. Job stability
	d. Less supervision
	e. Living place
	f. Recognition
	g. Responsability
	h. Salary
	i. Possibility to make decisions
	j. Training
Safety needs		I totally agree	I agree	I don´t agree/ I don´t disagree	I disagree	I totally disagree
6	Safety in the workplace is guaranteed (design of facilities and availability of protection elements)
7	Employees have work stability at the farm.
8	All required tools and equipment are always available for the job.
9	People at the farm are treated with respect.
10	Milker´s family needs are covered (food, clothing, health, education, recreation)
Affiliation needs		I totally agree	I agree	I don´t agree/ I don´t disagree	I disagree	I totally disagree
11	Employees see the farm as their own.
12	All employess are important members of the work team.
13	There is appreciaton among co-workers.
14	There is a feeling of appreciation from the manager.
Recognition and self-fulfillment needs		I totally agree	I agree	I don´t agree/ I don´t disagree	I disagree	I totally disagree
15	Milker enjoys the job.
16	Milker feels proud of his job.
17	It is important that the milk processor recognizes the good quality product of the farm.
18	It is important that coworkers acknowledge the good workers.
19	It is important that the manager acknowledges the good employees.
20	Bad quality of milk is bothering.
21	Milk quality is milker´s responsibility.
22	The manager acknowledges a good work.
23	The job offers learning opportunities.
24	The manager takes milker´s ideas into consideration.
25	Milker´s ideas are considered and implemented.
Mentality		I totally agree	I agree	I don´t agree/ I don´t disagree	I disagree	I totally disagree
26	Mastitis is a permanent concern for the milker.
27	Keeping mastitis low is important for milk production.
28	The effort to keep low SCC is hard and the benefits are few.
29	It is important to inform whenever a high productive cow has mastitis.
30	Low SCC only benefits the milk processor (milk buyer)
31	Antibiotics work well for mastitis.
32	It is better to take action against mastitis only when the milk processor indicates it.
33	Technicians say there is mastitis only to sell treatments.
34	SCC reported by milk processors are unreliable.
35	It is impossible to control mastitis
Technical knowledge
36	The udder of the cows must be:	Select the answer
	a. With hair
	b. Without hair
	c. It does not make any difference
	d. I do not know
37	The tip of the tail must be:	Select the answer
	a. With hair
	b. Without hair
	c. It does not make any difference
	d. I do not know
38	Cows should be conducted to the milking site	Select the answer
	a. Fast
	b. Slowly
	c. It does not make any difference
	d. I do not know
39	The 'stripping' into a black background is important because:	Select the answer
	a. It makes the milk come out faster from the udder.
	b. It helps identify clinical mastitis
	c. It makes the milk come out faster from the udder and helps identify clinical mastitis
	d. It is not important
40	When the cow is very dirty prior to milking, it is important to:	Select the answer
	a. Pre-seal and dry the teats.
	b. Wash, dry, pre-seal and dry the teats.
	c. Wash the udder.
	d. It does not make any difference
41	What should be used to dry the teats:	Select the answer
	a. Paper napkins
	b. Washable towels
	c. Newspaper
	d. It does not make any difference
42	Proper placement of the teatcups include:	Select the answer
	a. Bending the teatcup pipes
	b. Avoid bending the teatcup pipes
	c. It does not make any difference
	d. I do not know
43	After removing the teatcups it is important to:	Select the answer
	a. Release the cows
	b. Perform post-sealing of all teats without releasing the cow.
	c. It does not make any difference
	d. I do not know
44	Proper post-sealing includes:	Select the answer
	a. Dipping only the tip of the teats
	b. Dipping the teats completely
	c. It does not make any difference
	d. I do not know
ADDITIONAL INFORMATION
Social knowledge
45	Your relationship with your boss is	Very bad	Bad	Neutral	Good	Excelent
46	The attitude of the manager is	Positive		Negative
Behavior		I totally agree	I agree	I don´t agree/ I don´t disagree	I disagree	I totally disagree
47	CMT is conducted at least twice a month.
48	Milk samples from cows with recurrent mastitis are sent to the laboratory for cultivation.
49	Gloves are always available for the milking process.
50	Elements for pre and post-milking teat dipping are always available
51	The milking equipment undergoes regular maintenance according to technical recommendations.
52	Medicines for mastitis treatment are always available
53	Mastitis treatments follow the recommended dosage and frequency.
54	Cow paths are kept in good condition.
55	Paper for teat cleansing is always available.
56	Problematic animals (with recurrent mastitis) are culled.
57	Medicines are always available to treat dry cows.
58	Employees undergo regular training for the job.
General Information
59	Herd Name (code number)
60	Location (Municipality)
61	Animals in production (n)
62	Age of milkers (years)
63	Seniority (years)
64	milker schooling
